# Supplementary material for: A Fermented Herbal Formulation Improves Intestinal Health and Growth Performance in Post-Weaning Piglets
Source: Animals (Basel). 2026 Apr 19;16(8):1254. doi: 10.3390/ani16081254 (PMC13114063; doi:10.3390/ani16081254)
Supplement: Supplementary file 1 [file animals-16-01254-s001.zip]

Archive with 1 entries (1 files):
- animals-4232937-supplementary.pdf
